# Supplementary material for: A confirmed feeding attempt by the haematophagous horse fly Philoliche (Philoliche) rondani (Bertoloni, 1861) (Diptera: Tabanidae) on fresh carrion
Source: Biodivers Data J. 2022 Mar 31;10:e77507. doi: 10.3897/BDJ.10.e77507 (PMC9005457; doi:10.3897/BDJ.10.e77507)
Supplement: XML Treatment for Philoliche (Philoliche) rondani [file BDJ.10.e77507-treatment1.xml]

<!DOCTYPE tp:taxon-treatment
  PUBLIC "-//TaxonX//DTD Taxonomic Treatment Publishing DTD v0 20100105//EN" "tax-treatment-NSO.dtd">
<tp:taxon-treatment xmlns:tp="http://www.plazi.org/taxpub"><tp:treatment-meta><mixed-citation publication-type="journal"><person-group><name><surname>Miller</surname><given-names>Benjamin</given-names></name><name><surname>Villet</surname><given-names>Martin</given-names></name><name><surname>Midgley</surname><given-names>John Mark</given-names></name></person-group><article-title>A confirmed feeding attempt by the haematophagous horse fly <tp:taxon-name><tp:taxon-name-part taxon-name-part-type="genus" reg="Philoliche">Philoliche</tp:taxon-name-part> (<tp:taxon-name-part taxon-name-part-type="subgenus" reg="Philoliche">Philoliche</tp:taxon-name-part>) <tp:taxon-name-part taxon-name-part-type="species" reg="rondani">rondani</tp:taxon-name-part></tp:taxon-name> (Bertoloni, 1861) (<tp:taxon-name><tp:taxon-name-part taxon-name-part-type="order">Diptera</tp:taxon-name-part></tp:taxon-name>: <tp:taxon-name><tp:taxon-name-part taxon-name-part-type="family">Tabanidae</tp:taxon-name-part></tp:taxon-name>) on fresh carrion</article-title><source>Biodivers Data J</source><day>31</day><month>03</month><year>2022</year><volume>10</volume><pub-id pub-id-type="doi">10.3897/BDJ.10.e77507</pub-id></mixed-citation></tp:treatment-meta><tp:nomenclature><tp:taxon-name><object-id xmlns:xlink="http://www.w3.org/1999/xlink" content-type="arpha" xlink:type="simple">19FAFF98-8D86-5F61-BD1E-029FBC8D2480</object-id><tp:taxon-name-part taxon-name-part-type="genus">Philoliche</tp:taxon-name-part> (<tp:taxon-name-part taxon-name-part-type="subgenus">Philoliche</tp:taxon-name-part>) <tp:taxon-name-part taxon-name-part-type="species">rondani</tp:taxon-name-part></tp:taxon-name><tp:taxon-authority>(Bertoloni, 1861)</tp:taxon-authority></tp:nomenclature><tp:treatment-sec sec-type="materials"><title>Materials</title><list list-type="alpha-lower" list-content="occurrences"><list-item><p><bold>Type status:</bold> <named-content xmlns:xlink="http://www.w3.org/1999/xlink" content-type="dwc:typeStatus" xlink:type="simple">Other material</named-content>. <bold>Occurrence:</bold> individualCount: <named-content xmlns:xlink="http://www.w3.org/1999/xlink" content-type="dwc:individualCount" xlink:type="simple">1</named-content>; sex: <named-content xmlns:xlink="http://www.w3.org/1999/xlink" content-type="dwc:sex" xlink:type="simple">female</named-content>; lifeStage: <named-content xmlns:xlink="http://www.w3.org/1999/xlink" content-type="dwc:lifeStage" xlink:type="simple">adult</named-content>; behavior: <named-content xmlns:xlink="http://www.w3.org/1999/xlink" content-type="dwc:behavior" xlink:type="simple">feeding</named-content>; occurrenceStatus: <named-content xmlns:xlink="http://www.w3.org/1999/xlink" content-type="dwc:occurrenceStatus" xlink:type="simple">present</named-content>; preparations: <named-content xmlns:xlink="http://www.w3.org/1999/xlink" content-type="dwc:preparations" xlink:type="simple">photograph</named-content>; <bold>Taxon:</bold> scientificName: <named-content xmlns:xlink="http://www.w3.org/1999/xlink" content-type="dwc:scientificName" xlink:type="simple"><italic><tp:taxon-name><tp:taxon-name-part taxon-name-part-type="genus" reg="Philoliche">Philoliche</tp:taxon-name-part><tp:taxon-name-part taxon-name-part-type="species" reg="rondani">rondani</tp:taxon-name-part></tp:taxon-name></italic></named-content>; acceptedNameUsage: <named-content xmlns:xlink="http://www.w3.org/1999/xlink" content-type="dwc:acceptedNameUsage" xlink:type="simple"><italic><tp:taxon-name><tp:taxon-name-part taxon-name-part-type="genus" reg="Philoliche">Philoliche</tp:taxon-name-part><tp:taxon-name-part taxon-name-part-type="species" reg="rondani">rondani</tp:taxon-name-part></tp:taxon-name></italic></named-content>; parentNameUsage: <named-content xmlns:xlink="http://www.w3.org/1999/xlink" content-type="dwc:parentNameUsage" xlink:type="simple"><tp:taxon-name><tp:taxon-name-part taxon-name-part-type="family">Tabanidae</tp:taxon-name-part></tp:taxon-name></named-content>; kingdom: <named-content xmlns:xlink="http://www.w3.org/1999/xlink" content-type="dwc:kingdom" xlink:type="simple"><tp:taxon-name><tp:taxon-name-part taxon-name-part-type="kingdom">Animalia</tp:taxon-name-part></tp:taxon-name></named-content>; phylum: <named-content xmlns:xlink="http://www.w3.org/1999/xlink" content-type="dwc:phylum" xlink:type="simple"><tp:taxon-name><tp:taxon-name-part taxon-name-part-type="phylum">Arthropoda</tp:taxon-name-part></tp:taxon-name></named-content>; class: <named-content xmlns:xlink="http://www.w3.org/1999/xlink" content-type="dwc:class" xlink:type="simple"><tp:taxon-name><tp:taxon-name-part taxon-name-part-type="class">Insecta</tp:taxon-name-part></tp:taxon-name></named-content>; order: <named-content xmlns:xlink="http://www.w3.org/1999/xlink" content-type="dwc:order" xlink:type="simple"><tp:taxon-name><tp:taxon-name-part taxon-name-part-type="order">Diptera</tp:taxon-name-part></tp:taxon-name></named-content>; family: <named-content xmlns:xlink="http://www.w3.org/1999/xlink" content-type="dwc:family" xlink:type="simple"><tp:taxon-name><tp:taxon-name-part taxon-name-part-type="family">Tabanidae</tp:taxon-name-part></tp:taxon-name></named-content>; genus: <named-content xmlns:xlink="http://www.w3.org/1999/xlink" content-type="dwc:genus" xlink:type="simple"><tp:taxon-name><tp:taxon-name-part taxon-name-part-type="genus">Philoliche</tp:taxon-name-part></tp:taxon-name></named-content>; specificEpithet: <named-content xmlns:xlink="http://www.w3.org/1999/xlink" content-type="dwc:specificEpithet" xlink:type="simple"><italic><tp:taxon-name><tp:taxon-name-part taxon-name-part-type="genus" reg="Philoliche"/><tp:taxon-name-part taxon-name-part-type="species" reg="rondani">rondani</tp:taxon-name-part></tp:taxon-name></italic></named-content>; taxonRank: <named-content xmlns:xlink="http://www.w3.org/1999/xlink" content-type="dwc:taxonRank" xlink:type="simple">species</named-content>; scientificNameAuthorship: <named-content xmlns:xlink="http://www.w3.org/1999/xlink" content-type="dwc:scientificNameAuthorship" xlink:type="simple">(Bertoloni, 1861)</named-content>; nomenclaturalCode: <named-content xmlns:xlink="http://www.w3.org/1999/xlink" content-type="dwc:nomenclaturalCode" xlink:type="simple">ICZN</named-content>; taxonomicStatus: <named-content xmlns:xlink="http://www.w3.org/1999/xlink" content-type="dwc:taxonomicStatus" xlink:type="simple">accepted</named-content>; <bold>Location:</bold> higherGeographyID: <named-content xmlns:xlink="http://www.w3.org/1999/xlink" content-type="dwc:higherGeographyID" xlink:type="simple">7017573</named-content>; higherGeography: <named-content xmlns:xlink="http://www.w3.org/1999/xlink" content-type="dwc:higherGeography" xlink:type="simple">Africa: South Africa: Limpopo: Mookgophong: ASDIA Wild Game Farm</named-content>; continent: <named-content xmlns:xlink="http://www.w3.org/1999/xlink" content-type="dwc:continent" xlink:type="simple">Africa</named-content>; country: <named-content xmlns:xlink="http://www.w3.org/1999/xlink" content-type="dwc:country" xlink:type="simple">South Africa</named-content>; countryCode: <named-content xmlns:xlink="http://www.w3.org/1999/xlink" content-type="dwc:countryCode" xlink:type="simple">ZA</named-content>; stateProvince: <named-content xmlns:xlink="http://www.w3.org/1999/xlink" content-type="dwc:stateProvince" xlink:type="simple">Limpopo</named-content>; locality: <named-content xmlns:xlink="http://www.w3.org/1999/xlink" content-type="dwc:locality" xlink:type="simple">ASDIA Wild Game Farm</named-content>; verbatimLocality: <named-content xmlns:xlink="http://www.w3.org/1999/xlink" content-type="dwc:verbatimLocality" xlink:type="simple">ASDIA Wild Game Farm, Mookgophong region</named-content>; locationAccordingTo: <named-content xmlns:xlink="http://www.w3.org/1999/xlink" content-type="dwc:locationAccordingTo" xlink:type="simple">Getty Thesaurus of Geographic Names</named-content>; verbatimCoordinates: <named-content xmlns:xlink="http://www.w3.org/1999/xlink" content-type="dwc:verbatimCoordinates" xlink:type="simple"><named-content content-type="dwc:verbatimCoordinates" xlink:type="simple">24°26'S 28°25'E</named-content></named-content>; verbatimLatitude: <named-content xmlns:xlink="http://www.w3.org/1999/xlink" content-type="dwc:verbatimLatitude" xlink:type="simple">24°26'S</named-content>; verbatimLongitude: <named-content xmlns:xlink="http://www.w3.org/1999/xlink" content-type="dwc:verbatimLongitude" xlink:type="simple">28°25'E</named-content>; verbatimCoordinateSystem: <named-content xmlns:xlink="http://www.w3.org/1999/xlink" content-type="dwc:verbatimCoordinateSystem" xlink:type="simple">degrees minutes</named-content>; decimalLatitude: <named-content xmlns:xlink="http://www.w3.org/1999/xlink" content-type="dwc:decimalLatitude" xlink:type="simple">-24.43333</named-content>; decimalLongitude: <named-content xmlns:xlink="http://www.w3.org/1999/xlink" content-type="dwc:decimalLongitude" xlink:type="simple">28.41666</named-content>; <bold>Identification:</bold> identifiedBy: <named-content xmlns:xlink="http://www.w3.org/1999/xlink" content-type="dwc:identifiedBy" xlink:type="simple">John Chainey</named-content>; <bold>Event:</bold> eventDate: <named-content xmlns:xlink="http://www.w3.org/1999/xlink" content-type="dwc:eventDate" xlink:type="simple">2014-12</named-content>; startDayOfYear: <named-content xmlns:xlink="http://www.w3.org/1999/xlink" content-type="dwc:startDayOfYear" xlink:type="simple">334</named-content>; endDayOfYear: <named-content xmlns:xlink="http://www.w3.org/1999/xlink" content-type="dwc:endDayOfYear" xlink:type="simple">365</named-content>; year: <named-content xmlns:xlink="http://www.w3.org/1999/xlink" content-type="dwc:year" xlink:type="simple">2014</named-content>; month: <named-content xmlns:xlink="http://www.w3.org/1999/xlink" content-type="dwc:month" xlink:type="simple">12</named-content>; verbatimEventDate: <named-content xmlns:xlink="http://www.w3.org/1999/xlink" content-type="dwc:verbatimEventDate" xlink:type="simple">December 2014</named-content>; habitat: <named-content xmlns:xlink="http://www.w3.org/1999/xlink" content-type="dwc:habitat" xlink:type="simple">savanna</named-content>; eventRemarks: <named-content xmlns:xlink="http://www.w3.org/1999/xlink" content-type="dwc:eventRemarks" xlink:type="simple">about 18 hours post mortem</named-content>; <bold>Record Level:</bold> type: <named-content xmlns:xlink="http://www.w3.org/1999/xlink" content-type="dwc:type" xlink:type="simple">StillImage</named-content>; modified: <named-content xmlns:xlink="http://www.w3.org/1999/xlink" content-type="dwc:modified" xlink:type="simple">2014-12</named-content>; rights: <named-content xmlns:xlink="http://www.w3.org/1999/xlink" content-type="dwc:rights" xlink:type="simple">Content licensed under Creative Commons Attribution 4.0 International</named-content>; rightsHolder: <named-content xmlns:xlink="http://www.w3.org/1999/xlink" content-type="dwc:rightsHolder" xlink:type="simple">R Boon</named-content>; basisOfRecord: <named-content xmlns:xlink="http://www.w3.org/1999/xlink" content-type="dwc:basisOfRecord" xlink:type="simple">HumanObservation</named-content></p></list-item></list></tp:treatment-sec><tp:treatment-sec sec-type="Ecology"><title>Ecology</title><p>At the ASDIA Wild Game Farm (<named-content xmlns:xlink="http://www.w3.org/1999/xlink" content-type="dwc:verbatimCoordinates" xlink:type="simple">24°26'S, 28°25'E</named-content>) in the Mookgophong area of Limpopo, South Africa, a female of <tp:taxon-name><tp:taxon-name-part taxon-name-part-type="genus" reg="Philoliche">Philoliche</tp:taxon-name-part> (<tp:taxon-name-part taxon-name-part-type="subgenus" reg="Philoliche">Philoliche</tp:taxon-name-part>) <tp:taxon-name-part taxon-name-part-type="species" reg="rondani">rondani</tp:taxon-name-part></tp:taxon-name> (Bertoloni, 1861) was photographed visiting the carcass of a blue wildebeest (<italic><tp:taxon-name><tp:taxon-name-part taxon-name-part-type="genus" reg="Connochaetes">Connochaetes</tp:taxon-name-part><tp:taxon-name-part taxon-name-part-type="species" reg="taurinus">taurinus</tp:taxon-name-part></tp:taxon-name></italic> (Burchell, 1823)) cow that had died during calving (Fig. <xref ref-type="fig" rid="F7513833">1</xref>). An additional specimen was observed, but not photographed. No specimens were collected. The incident occurred during December 2014 (austral summer). The flies' activity was located primarily on the lower part of the soft abdominal region of the carcass, closer to the ground. The flies were observed on the morning following the death, about 18 h post mortem. Accurate meteorological data is not available, but typical weather for December is warm, average minumum temperature is 17.4°C and average maximum 22.8°C. The flies were active when the observers arrived at the carcass and continued to visit the carcass for approximately five minutes. There was no obvious evidence of the animal being fed on by mammalian scavengers during the night, except that the calf had been dragged away from the remains of the mother. Adult blow flies already had a strong presence on other parts of the carcass.</p></tp:treatment-sec><tp:treatment-sec sec-type="Notes"><title>Notes</title><p>A random selection of <tp:taxon-name><tp:taxon-name-part taxon-name-part-type="genus" reg="Philoliche">P.</tp:taxon-name-part> (<tp:taxon-name-part taxon-name-part-type="subgenus" reg="Philoliche">P.</tp:taxon-name-part>) <tp:taxon-name-part taxon-name-part-type="species" reg="rondani">rondani</tp:taxon-name-part></tp:taxon-name> specimens was taken from the KwaZulu-Natal Museum entomology collection (n = 15) and the average ratio of proboscis length (oral margin to tip of proboscis) to head height (vertex to oral margin) was measured using vernier calipers.</p><p>Measurements of preserved specimens found the ratio of proboscis to head height to be 1.59:1 (n = 15). The minimum observed ratio was 1.15:1. In Fig. <xref ref-type="fig" rid="F7513833">1</xref>, the ratio of visible length of the proboscis to head height is 1.10:1, indicating that the labellae have penetrated into the tissue to obtain a blood meal. This represents the first record of intrusive feeding on a post mortem host by <tp:taxon-name><tp:taxon-name-part taxon-name-part-type="family">Tabanidae</tp:taxon-name-part></tp:taxon-name>.</p></tp:treatment-sec><tp:treatment-sec><!--Section generated to contain objects referenced in tp:taxon-treatment.--><fig id="F7513833" position="float" orientation="portrait"><object-id xmlns:xlink="http://www.w3.org/1999/xlink" content-type="arpha" xlink:type="simple">CD32115A-3E1E-5364-91FC-7B7E8C2C9124</object-id><object-id xmlns:xlink="http://www.w3.org/1999/xlink" content-type="doi" xlink:type="simple">10.3897/BDJ.10.e77507.figure1</object-id><label>Figure 1.</label><caption><p>A female of <tp:taxon-name><tp:taxon-name-part taxon-name-part-type="genus" reg="Philoliche">Philoliche</tp:taxon-name-part> (<tp:taxon-name-part taxon-name-part-type="subgenus" reg="Philoliche">Philoliche</tp:taxon-name-part>) <tp:taxon-name-part taxon-name-part-type="species" reg="rondani">rondani</tp:taxon-name-part></tp:taxon-name> (Bertoloni, 1861) feeding on the carcass of a blue wildebeest (<italic><tp:taxon-name><tp:taxon-name-part taxon-name-part-type="genus" reg="Connochaetes">Connochaetes</tp:taxon-name-part><tp:taxon-name-part taxon-name-part-type="species" reg="taurinus">taurinus</tp:taxon-name-part></tp:taxon-name></italic> (Burchell, 1823)) that died the previous day, approximately 18 hours earlier (Photograph by R. Boon, with permission).</p></caption><graphic xmlns:xlink="http://www.w3.org/1999/xlink" xlink:href="bdj-10-e77507-g001.jpg" position="float" id="oo_599764.jpg" orientation="portrait" xlink:type="simple"><uri content-type="original_file" xlink:type="simple">https://binary.pensoft.net/fig/599764</uri></graphic></fig></tp:treatment-sec></tp:taxon-treatment>
